# Supplementary material for: Effects of Exposure to a DNA Damaging Agent on the Hypoxia Inducible Factors in Organogenesis Stage Mouse Limbs
Source: PLoS One. 2012 Dec 14;7(12):e51937. doi: 10.1371/journal.pone.0051937 (PMC3522594; doi:10.1371/journal.pone.0051937)
Supplement: Table S1 — HIF cDNA plate array data. (XLSX) [file pone.0051937.s001.xlsx]

## Sheet: Whole gene list
	2012-09-07
	n=6		HIF regulated cDNA plate array		* p<0.05 Compare to Ctl
	4-OOHCPA 1ug/ml	Synbol	Gene Name	Accession #	Fold change	Regulation	t-test
	3hr	ANGPTL3	Angiopoietin-like 3	NM_020581	-1.23516	down	0.48819
		ACTB	Actin, beta	NM_007393	-1.27484	down	0.403794
		BCL2	B-cell leukemia/lymphoma 2	NM_009741	-1.10293	down	0.673425
		CREBP	Cyclic-AMP response element binding protein B	NM_009715	-1.05081	down	0.881949
		CTSD	Cathepsin D	NM_009983	1.42306	up	0.265324
		EP300	E1A binding protein p300	NM_177821	1.00882	up	0.976642
		EPO	Erythropoietin	NM_007942.2	1.21603	up	0.649308
		GLUT-1	Glucose transporter type 1	NM_011400	-1.11777	down	0.508655
		GLUT-3	Glucose transporter type 3	NM_011401	1.17133	up	0.538781
		HIF-1a	Hypoxia inducible factor 1, alpha subunit	NM_010431	1.13959	up	0.574332
		HIF-2a	Endothelial PAS domain protein 1	NM_010137	-1.06927	down	0.794766
		HPRT	Hypoxanthine guanine phosphoribosyl transferase	NM_013556	1.0769	up	0.786405
		IGF-II	Insulin-like growth factor-II	NM_010514	1.54837	up	0.285243
		LEP	Leptin	NM_008493	-1.06444	down	0.892303
		MMP2	Matrix metalloproteinase 2	NM_008610	1.84987	up	0.0301965	*
		PAI-1	Plasminogen activator inhibitor type 1	NM_008871	1.10991	up	0.591482
		PDGF-A	Platelet-derived growth factor alpha polypeptide	NM_008808	-1.02977	down	0.860502
		PDK1	Pyruvate dehydrogenase kinase, isoenzyme 1	NM_172665	1.20544	up	0.599188
		RTP	Replication terminator protein	NM_008681	1.03313	up	0.909759
		SAG	S-antigen; retina and pineal gland (arrestin)	NM_009118	1.01082	up	0.973424
		UCP3	Uncoupling protein 3 (mitochondrial, proton carrier)	NM_009464	-1.0072	down	0.973422
		VEGF	Vascular endothelial growth factor	NM_009506	1.45409	up	0.0679866
		VHL	Von Hippel-Lindau tumor suppressor	NM_009507	1.00746	up	0.967937
	6hr	ANGPTL3	Angiopoietin-like 3	NM_020581	1.41114	up	0.241434
		ACTB	Actin, beta	NM_007393	1.42842	up	0.428882
		BCL2	B-cell leukemia/lymphoma 2	NM_009741	1.91848	up	0.138281
		CREBP	Cyclic-AMP response element binding protein B	NM_009715	-1.08444	down	0.629572
		CTSD	Cathepsin D	NM_009983	-1.20105	down	0.19625
		EP300	E1A binding protein p300	NM_177821	-1.08269	down	0.712072
		EPO	Erythropoietin	NM_007942.2	1.01075	up	0.949863
		GLUT-1	Glucose transporter type 1	NM_011400	-1.0458	down	0.738961
		GLUT-3	Glucose transporter type 3	NM_011401	-1.18329	down	0.633492
		HIF-1a	Hypoxia inducible factor 1, alpha subunit	NM_010431	-1.09115	down	0.495205
		HIF-2a	Endothelial PAS domain protein 1	NM_010137	1.581	up	0.283167
		HPRT	Hypoxanthine guanine phosphoribosyl transferase	NM_013556	1.21367	up	0.506932
		IGF-II	Insulin-like growth factor-II	NM_010514	-1.12458	down	0.692252
		LEP	Leptin	NM_008493	1.05295	up	0.759355
		MMP2	Matrix metalloproteinase 2	NM_008610	-1.08676	down	0.83607
		PAI-1	Plasminogen activator inhibitor type 1	NM_008871	-1.03482	down	0.874782
		PDGF-A	Platelet-derived growth factor alpha polypeptide	NM_008808	1.32061	up	0.373821
		PDK1	Pyruvate dehydrogenase kinase, isoenzyme 1	NM_172665	-1.51992	down	0.0793169
		RTP	Replication terminator protein	NM_008681	1.12297	up	0.698292
		SAG	S-antigen; retina and pineal gland (arrestin)	NM_009118	-1.01027	down	0.949143
		UCP3	Uncoupling protein 3 (mitochondrial, proton carrier)	NM_009464	1.02523	up	0.895017
		VEGF	Vascular endothelial growth factor	NM_009506	-1.01083	down	0.942006
		VHL	Von Hippel-Lindau tumor suppressor	NM_009507	-1.20162	down	0.194988
			`

## Sheet: 5 Genes
							* p<0.05 Compare to Ctl
	4-OOHCPA 1ug/ml	Gene Name	Synbol	Accession #	Fold change	t-test				N
	3hr	Insulin like growth factor II	IGF II	NM_010514	1.55	0.29				6
		Matrix metalloproteinase 2	MMP2	NM_008610	1.85	0.03	*			6
	6hr	B-cell leukemia/lymphoma 2	BCL2	NM_009741	1.92	0.14				6
		Endothelia PAS domin protein 1	HIF2a	NM_010137	1.58	0.28				6
		Pyruvate dehydrogenase kinase, isoenzyme 1	PDKI	NM_172665	-1.52	0.08				6
		`
